# Supplementary material for: Magnetic Resonance Imaging and 99Tc WBC-SPECT/CT Scanning in Differential Diagnosis between Osteomyelitis and Charcot Neuroarthropathy: A Case Series
Source: Tomography. 2024 Aug 22;10(8):1312–9. doi: 10.3390/tomography10080098 (PMC11359419; doi:10.3390/tomography10080098)
Supplement: Supplementary file 1 [file tomography-10-00098-s001.zip]

Archive with 9 entries (9 files):
- Figure S1_Case 1.pdf
- Figure S2_Case2.pdf
- Figure S3_Case 3.pdf
- Figure S4_Case 4.pdf
- Figure S5_Case 5.pdf
- Figure S6_Case6.pdf
- Figure S7_Case7.pdf
- Figure S8_Case 8.pdf
- Supplementary Table S1.pdf
